# Supplementary material for: Influence of Pulsed Electric Field Technology on Functionality and Protein Structure of Evaporated Skim Milk and Nonfat Dry Milk
Source: Int J Mol Sci. 2026 Apr 10;27(8):3395. doi: 10.3390/ijms27083395 (PMC13116837; doi:10.3390/ijms27083395)
Supplement: Supplementary file 1 [file ijms-27-03395-s001.zip]

Archive with 1 entries (1 files):
- ijms-4226379-supplementary.pdf
